# Supplementary material for: In-Hospital versus Out-of-Hospital Pulmonary Embolism: Clinical Characteristics, Biochemical Markers and Echocardiographic Indices
Source: J Cardiovasc Dev Dis. 2024 Mar 28;11(4):103. doi: 10.3390/jcdd11040103 (PMC11050175; doi:10.3390/jcdd11040103)
Supplement: Supplementary file 1 [file jcdd-11-00103-s001.zip]

Archive with 1 entries (1 files):
- jcdd-2905878-supplementary.pdf
